# Supplementary material for: Health Professionals’ Preferences for Next-Generation Sequencing in the Diagnosis of Suspected Genetic Disorders in the Paediatric Population
Source: J Pers Med. 2025 Jan 10;15(1):25. doi: 10.3390/jpm15010025 (PMC11766785; doi:10.3390/jpm15010025)
Supplement: Supplementary file 1 [file jpm-15-00025-s001.zip]

Archive with 1 entries (1 files):
- jpm-3346478-supplementary.pdf
